# Supplementary material for: High HER2 Intratumoral Heterogeneity Is Resistant to Anti-HER2 Neoadjuvant Chemotherapy in Early Stage and Locally Advanced HER2-Positive Breast Cancer
Source: Cancers (Basel). 2025 Jun 24;17(13):2126. doi: 10.3390/cancers17132126 (PMC12248440; doi:10.3390/cancers17132126)
Supplement: Supplementary file 1 [file cancers-17-02126-s001.zip]

Archive with 1 entries (1 files):
- cancers-3643963-supplementary.pdf
